# Supplementary material for: Specific DNAzymes cleave the 300–618 nt of 5′UTR to inhibit DHAV-1 translation and replication
Source: Front Microbiol. 2022 Dec 12;13:1064612. doi: 10.3389/fmicb.2022.1064612 (PMC9791187; doi:10.3389/fmicb.2022.1064612)
Supplement: Supplementary file 1 [file Data_Sheet_1.zip]

Archive with 39 entries (32 files):
- Figure S1/
- Figure S1/Figure S1.docx
- Figure S1/Figure S1.tif
- Figure S1/S1 A/
- Figure S1/S1 A/1/
- Figure S1/S1 A/1/Band intensity (GFP to RFPú⌐.xlsx
- Figure S1/S1 A/1/Band intensity (GFP to actinú⌐.xlsx
- Figure S1/S1 A/1/EGFP.scn
- Figure S1/S1 A/1/EGFP.tif
- Figure S1/S1 A/1/RFP.scn
- Figure S1/S1 A/1/RFP.tif
- Figure S1/S1 A/1/actin.scn
- Figure S1/S1 A/1/actin.tif
- Figure S1/S1 A/2/
- Figure S1/S1 A/2/Band intensity (GFP to RFPú⌐.xlsx
- Figure S1/S1 A/2/Band intensity (GFP to actinú⌐.xlsx
- Figure S1/S1 A/2/EGFP.scn
- Figure S1/S1 A/2/EGFP.tif
- Figure S1/S1 A/2/RFP.scn
- Figure S1/S1 A/2/RFP.tif
- Figure S1/S1 A/2/actin.scn
- Figure S1/S1 A/2/actin.tif
- Figure S1/S1 A/3/
- Figure S1/S1 A/3/Band intensity (GFP to RFPú⌐.xlsx
- Figure S1/S1 A/3/Band intensity (GFP to actinú⌐.xlsx
- Figure S1/S1 A/3/EGFP.scn
- Figure S1/S1 A/3/EGFP.tif
- Figure S1/S1 A/3/RFP.scn
- Figure S1/S1 A/3/RFP.tif
- Figure S1/S1 A/3/actin.scn
- Figure S1/S1 A/3/actin.tif
- Figure S1/S1 B/
- Figure S1/S1 B/Band intensity(GFP to RFP).xlsx
- Figure S1/S1 B/S1 B.tif
- Figure S1/S1 B/Studentí»s t-test.pzfx
- Figure S1/S1 C/
- Figure S1/S1 C/Band intensity(GFP to actin).xlsx
- Figure S1/S1 C/S1 C.tif
- Figure S1/S1 C/Studentí»s t-test.pzfx
