# Supplementary material for: Specific DNAzymes cleave the 300–618 nt of 5′UTR to inhibit DHAV-1 translation and replication
Source: Front Microbiol. 2022 Dec 12;13:1064612. doi: 10.3389/fmicb.2022.1064612 (PMC9791187; doi:10.3389/fmicb.2022.1064612)
Supplement: Supplementary file 1 [file Data_Sheet_1.zip › Figure S1/S1 A/1/Band intensity (GFP to RFPú⌐.xlsx]

## Sheet: Sheet1
	Area	Mean	Min	Max	IntDen	RawIntDen
1	1770	102.25	10	254	180983	180983	1.01936
2	1770	62.903	8	216	111338	111338	0.598839
3	1770	49.816	6	195	88174	88174	0.463237
4	1770	39.423	5	106	69779	69779	0.325947
5	1770	100.308	36	254	177546	177546
6	1770	105.041	46	253	185923	185923
7	1770	107.538	45	253	190343	190343
8	1770	120.95	56	253	214081	214081
