# Supplementary material for: Specific DNAzymes cleave the 300–618 nt of 5′UTR to inhibit DHAV-1 translation and replication
Source: Front Microbiol. 2022 Dec 12;13:1064612. doi: 10.3389/fmicb.2022.1064612 (PMC9791187; doi:10.3389/fmicb.2022.1064612)
Supplement: Supplementary file 1 [file Data_Sheet_1.zip › Figure S1/S1 A/1/Band intensity (GFP to actinú⌐.xlsx]

## Sheet: Sheet1
	Area	Mean	Min	Max	IntDen	RawIntDen
1	1770	102.25	10	254	180983	180983	1.13657
2	1770	62.903	8	216	111338	111338	0.831625
3	1770	49.816	6	195	88174	88174	0.613948
4	1770	39.423	5	106	69779	69779	0.435194
5	1770	89.964	28	234	159236	159236
6	1770	75.638	26	199	133880	133880
7	1770	81.14	24	221	143618	143618
8	1770	90.588	39	234	160340	160340
