# Supplementary material for: Specific DNAzymes cleave the 300–618 nt of 5′UTR to inhibit DHAV-1 translation and replication
Source: Front Microbiol. 2022 Dec 12;13:1064612. doi: 10.3389/fmicb.2022.1064612 (PMC9791187; doi:10.3389/fmicb.2022.1064612)
Supplement: Supplementary file 1 [file Data_Sheet_1.zip › Figure S1/S1 A/2/Band intensity (GFP to RFPú⌐.xlsx]

## Sheet: Sheet1
	Area	Mean	Min	Max	IntDen	RawIntDen
1	2376	104.366	0	252	247974	247974	0.999867
2	2376	57.684	15	181	137058	137058	0.642524
3	2376	49.07	11	147	116590	116590	0.557844
4	2376	25.03	3	95	59471	59471	0.254838
5	2376	104.38	3	253	248007	248007
6	2376	89.778	1	253	213312	213312
7	2376	87.963	5	253	209001	209001
8	2376	98.219	8	253	233368	233368
