# Supplementary material for: Specific DNAzymes cleave the 300–618 nt of 5′UTR to inhibit DHAV-1 translation and replication
Source: Front Microbiol. 2022 Dec 12;13:1064612. doi: 10.3389/fmicb.2022.1064612 (PMC9791187; doi:10.3389/fmicb.2022.1064612)
Supplement: Supplementary file 1 [file Data_Sheet_1.zip › Figure S1/S1 A/2/Band intensity (GFP to actinú⌐.xlsx]

## Sheet: Sheet1
	Area	Mean	Min	Max	IntDen	RawIntDen
1	2376	104.366	0	252	247974	247974	1.26406
2	2376	57.684	15	181	137058	137058	0.703988
3	2376	49.07	11	147	116590	116590	0.623179
4	2376	25.03	3	95	59471	59471	0.349269
5	2376	82.564	4	254	196172	196172
6	2376	81.939	11	253	194688	194688
7	2376	78.741	10	253	187089	187089
8	2376	71.664	6	254	170273	170273
