# Supplementary material for: Specific DNAzymes cleave the 300–618 nt of 5′UTR to inhibit DHAV-1 translation and replication
Source: Front Microbiol. 2022 Dec 12;13:1064612. doi: 10.3389/fmicb.2022.1064612 (PMC9791187; doi:10.3389/fmicb.2022.1064612)
Supplement: Supplementary file 1 [file Data_Sheet_1.zip › Figure S1/S1 A/3/Band intensity (GFP to RFPú⌐.xlsx]

## Sheet: Sheet1
	Area	Mean	Min	Max	IntDen	RawIntDen
1	2010	66.113	0	254	132888	132888	1.05225
2	2010	52.864	0	254	106257	106257	0.863745
3	2010	37.008	0	229	74386	74386	0.639544
4	2010	22.849	0	223	45927	45927	0.352802
5	2010	62.83	0	254	126289	126289
6	2010	61.203	0	254	123019	123019
7	2010	57.866	0	254	116311	116311
8	2010	64.765	0	254	130178	130178
