# Supplementary material for: Specific DNAzymes cleave the 300–618 nt of 5′UTR to inhibit DHAV-1 translation and replication
Source: Front Microbiol. 2022 Dec 12;13:1064612. doi: 10.3389/fmicb.2022.1064612 (PMC9791187; doi:10.3389/fmicb.2022.1064612)
Supplement: Supplementary file 1 [file Data_Sheet_1.zip › Figure S1/S1 A/3/Band intensity (GFP to actinú⌐.xlsx]

## Sheet: Sheet1
	Area	Mean	Min	Max	IntDen	RawIntDen
1	2010	66.113	0	254	132888	132888	1.13579
2	2010	52.864	0	254	106257	106257	0.873846
3	2010	37.008	0	229	74386	74386	0.581668
4	2010	22.849	0	223	45927	45927	0.329722
5	2010	58.209	0	252	117000	117000
6	2010	60.496	0	248	121597	121597
7	2010	63.624	0	254	127884	127884
8	2010	69.299	0	253	139290	139290
