# Supplementary material for: Specific DNAzymes cleave the 300–618 nt of 5′UTR to inhibit DHAV-1 translation and replication
Source: Front Microbiol. 2022 Dec 12;13:1064612. doi: 10.3389/fmicb.2022.1064612 (PMC9791187; doi:10.3389/fmicb.2022.1064612)
Supplement: Supplementary file 1 [file Data_Sheet_1.zip › Figure S1/S1 B/Band intensity(GFP to RFP).xlsx]

## Sheet: Sheet1
	GFP to RFP
	1	2	3
DZ000	1.01936	0.999867	1.05225
DZ369	0.598839	0.642524	0.863745
DZ454	0.463237	0.577844	0.639544
DZ514	0.325947	0.254838	0.352802
