# Supplementary material for: Specific DNAzymes cleave the 300–618 nt of 5′UTR to inhibit DHAV-1 translation and replication
Source: Front Microbiol. 2022 Dec 12;13:1064612. doi: 10.3389/fmicb.2022.1064612 (PMC9791187; doi:10.3389/fmicb.2022.1064612)
Supplement: Supplementary file 1 [file Data_Sheet_1.zip › Figure S1/S1 C/Band intensity(GFP to actin).xlsx]

## Sheet: Sheet1
	GFP to actin
	1	2	3
DZ000	1.13657	1.26406	1.1358
DZ369	0.831625	0.703988	0.873846
DZ454	0.613948	0.623179	0.581668
DZ514	0.435194	0.349269	0.329722
